# Supplementary material for: High-performance single-cell gene regulatory network inference at scale: the Inferelator 3.0
Source: Bioinformatics. 2022 Feb 21;38(9):2519–28. doi: 10.1093/bioinformatics/btac117 (PMC9048651; doi:10.1093/bioinformatics/btac117)
Supplement: btac117_Supplementary_Data [file btac117_supplementary_data.zip]

Archive with 10 entries (10 files):
- Bioinformatics_GJS_Supplemental_Data_1.tar.gz
- Bioinformatics_GJS_Supplemental_Data_2.tar.gz
- Bioinformatics_GJS_Supplemental_Material.pdf
- Bioinformatics_GJS_Supplemental_Table_1.tsv
- Bioinformatics_GJS_Supplemental_Table_2.tsv
- Bioinformatics_GJS_Supplemental_Table_3.tsv
- Bioinformatics_GJS_Supplemental_Table_4.tsv
- Bioinformatics_GJS_Supplemental_Table_5.tsv
- Bioinformatics_GJS_Supplemental_Table_6.tsv
- Bioinformatics_GJS_Supplemental_Table_7.tsv
